# Supplementary material for: Novel Preparation of Monodisperse Microbubbles by Integrating Oscillating Electric Fields with Microfluidics
Source: Micromachines (Basel). 2018 Sep 27;9(10):497. doi: 10.3390/mi9100497 (PMC6215214; doi:10.3390/mi9100497)
Supplement: Supplementary file 1 [file micromachines-09-00497-s001.zip]

Archive with 6 entries (6 files):
- Supplementary Information/SI 1.pdf
- Supplementary Information/SI 6.pptx
- Supplementary Information/SI2_10hz2kv.avi
- Supplementary Information/SI3_10hz4kv.avi
- Supplementary Information/SI4_10hz6kv.avi
- Supplementary Information/SI5_10hz8kv.avi
